# Supplementary material for: Metabolomic Biomarkers of Dietary Approaches to Stop Hypertension (DASH) Dietary Patterns in Pregnant Women
Source: Nutrients. 2024 Feb 8;16(4):492. doi: 10.3390/nu16040492 (PMC10892314; doi:10.3390/nu16040492)
Supplement: Supplementary file 1 [file nutrients-16-00492-s001.zip]

Archive with 1 entries (1 files):
- nutrients-2810636-supplementary.pdf
